# Supplementary material for: Morphological and Chemical Diversity and Antioxidant Capacity of the Service Tree (Sorbus domestica L.) Fruits from Two Eco-Geographical Regions
Source: Plants (Basel). 2021 Aug 17;10(8):1691. doi: 10.3390/plants10081691 (PMC8399663; doi:10.3390/plants10081691)
Supplement: Supplementary file 1 [file plants-10-01691-s001.zip]

Archive with 1 entries (1 files):
- plants-1329376-supplementary.pdf
